# Supplementary material for: Differential impact of transplantation on peripheral and tissue-associated viral reservoirs: Implications for HIV gene therapy
Source: PLoS Pathog. 2018 Apr 19;14(4):e1006956. doi: 10.1371/journal.ppat.1006956 (PMC5908070; doi:10.1371/journal.ppat.1006956)
Supplement: S2 Table — (XLSX) [file ppat.1006956.s002.xlsx]

## Sheet: RPP30 DNA_CWP
	Supplementary Table 2: Input genomes for SHIV DNA and RNA Measurements
	Group	ID	Figure 8 Symbol	Mesenteric LN	Axillary LN	Inguinal LN	Iliac LN	Submandibular LN	Spleen	Duodenum	Jejunum	Ileum	Cecum	Colon	Rectum	Tonsil	Thymus	Lung	Liver	Adrenal	Kidney	Testis	Prostate	Hippocampus	Basal Ganglia	Thalamus	Parietal Cortex	Cerebellum
	C	Z12351	Open Circles	207.968	410648	13.4546	12781.4	87.1441	616740	62363.3	530252	567032	121543	385892	76810	33908.6	64941	43140.1	149042	14875.9	402497	412002	178.126	12252.2	7722.2	20846.9	16437.9	213589
		Z13133	Open Squares	9228.63	107262	1.047e+06	193027	37673.4	693891	55558.7	238691	238982	159254	246281	102713	179503	1.06273e+06	164537	101359	76891.4	106938	47078.4	27820.7	33736.4	11279.9	9826.54	7284.2	139642
		Z12216	Open Triangles	373116	510680	462430	953924	642141	1.42978e+06	134712	862340	736886	743273	414145	386723	266765	1.77516e+06	231844	507254	387.326	118357	789891	377405	10787.6	4294.25	4829.93	19311.2	164120
		Z12417	Open Diamonds	432352	197475	62683.6	797277	620532	1.11487e+06	557334	464655	644973	177021	258862	279935	597132	3.69616e+06	85381.1	102527	229126	75594.9	629802	75039.5	7082.98	3043.97	7550.2	9692.54	1.05581e+06
	E	A11213	Closed Circles	2.02814e+06	1.50178e+06	673817	921730	5876.1	839777	500176	250715	311012	210082	187800	170023	1.91961e+06	502000	405530	103466	40978.2	427278	490633	57328.9	165486	154583	214983	79132.9	163446
		A11221	Closed Squares	1.42906e+06	32726	1.04237e+06	1.26147e+06	761752	1.17022e+06	527642	940129	1.61687e+06	519672	743123	447320	810141	1.46036e+06	502947	836029	557872	181964	107812	366885	224660	85227	70793.6	91700	806767
		A11197	Closed Triangles	2.14381e+06	1153134	163698	1.42867e+06	602634	992274	774892	674411	1.59038e+06	531499	784728	275839	1.33378e+06	775300	179789	765350	328960	511324	1218327	22038	173861	138820	33356.9	7775.12	435015
		A11198	Closed Diamonds	733791	938700	925226	946606	165133	918591	450304	538143	866900	226931	133746	158060	706346	1.12454e+06	246671	333081	57607.8	375727	863747	92900.5	174699	35606.4	41091.4	87629	409524
	Input genomes were calculated using Macaque RNase p30 (MRPP30) DNA Taqman values for each sample
